# Supplementary material for: Changes in Envelope Structure and Cell–Cell Communication during Akinete Differentiation and Germination in Filamentous Cyanobacterium Trichormus variabilis ATCC 29413
Source: Life (Basel). 2022 Mar 16;12(3):429. doi: 10.3390/life12030429 (PMC8953462; doi:10.3390/life12030429)
Supplement: Supplementary file 1 [file life-12-00429-s001.zip]

Archive with 1 entries (1 files):
- life-1592880-supplementary.pdf
